# Supplementary material for: Effects of Different Protein Feeds on Nutrient Digestion, Energy Metabolism, Methane Emissions, and Rumen Microbiota in Mutton Sheep
Source: Animals (Basel). 2025 Nov 30;15(23):3460. doi: 10.3390/ani15233460 (PMC12691051; doi:10.3390/ani15233460)
Supplement: Supplementary file 1 [file animals-15-03460-s001.zip]

Archive with 1 entries (1 files):
- animals-3989316-supplementary.pdf
